# Supplementary material for: Integrative Single-Cell and Machine Learning Analysis Develops a Glutamine Metabolism–Based Prognostic Model and Identifies MSMO1 as a Therapeutic Target in Osteosarcoma
Source: Biomolecules. 2025 Nov 28;15(12):1664. doi: 10.3390/biom15121664 (PMC12731238; doi:10.3390/biom15121664)
Supplement: Supplementary file 1 [file biomolecules-15-01664-s001.zip]

Archive with 2 entries (2 files):
- Experimantal original images of Figure 8 and 9.pptx
- biomolecules-3977408-supplementary.pdf
